# Supplementary material for: Valued personality traits in livestock herding Kelpies—Development and application of a livestock herding dog assessment form
Source: PLoS One. 2022 Apr 26;17(4):e0267266. doi: 10.1371/journal.pone.0267266 (PMC9041829; doi:10.1371/journal.pone.0267266)
Supplement: S2 File — (CSV) [file pone.0267266.s002.csv]

OwnerCode	DogCode	Age_yrs	DOB	Sex	Work_type	Confidence_stock	Calmness_stock	Intelligence_stock	Trainability_stock	Boldness_stock	Patience_stock	Timidness_stock	Persistence_stock	Hyperactivity_stock	Initiative_stock	Excitability_stock	Obedience_stock	Nervousness_stock	Impulsiveness_stock	Sociability	Friendliness	Stamina	Overall_ability
Owner1	Dog1	5	23/06/2010	Male entire	Paddock	4	4	5	4	4	5	2	4	3	3	2	4	3	3	3	5	3	4
Owner2	Dog2	13	1/05/2002	Male	Paddock Yard Utility	5	5	5	5	4	5	1	4	1	5	2	4	1	1	3	3	5	NA
Owner3	Dog3	12	6/28/2003	Female desexed	Paddock	3	4	3	4	2	5	3	3	2	2	2	4	2	3	3	3	3	4
Owner4	Dog4	12	14/04/2003	Female desexed	Paddock	5	4	4	3	4	4	1	5	2	4	3	3	1	2	5	5	4	5
Owner4	Dog5	11	26/01/2004	Male entire	Paddock, Yard, Utility (Paddock and Yard), Droving	5	5	5	4	5	5	1	5	1	5	1	4	1	1	5	5	5	5
Owner5	Dog6	11	9/12/2004	Male entire	Utility (Paddock and Yard)	4	2	3	3	4	3	2	4	4	3	4	3	2	4	3	3	4	4
Owner6	Dog7	9	2004	Male	Utility	4	5	4	5	3	5	2	4	2	4	2	5	2	2	4	5	4	NA
Owner7	Dog8	9	1/09/2006	Male entire	Utility (Paddock and Yard)	5	3	3	3	5	2	1	5	4	3	5	3	1	5	4	4	3	3
Owner8	Dog9	9	1/24/2006	Male entire	Utility (Paddock and Yard)	5	2	5	2	5	3	2	5	4	4	3	3	3	4	5	5	4	4
Owner9	Dog10	9	12/04/2006	Male entire	Utility (Paddock and Yard)	5	5	4	4	4	5	1	5	1	5	2	4	1	1	4	4	5	4
Owner2	Dog11	8.8	9/01/2006	Male	Paddock Yard Utility	5	4	5	5	5	4	1	5	3	5	4	4	1	3	4	5	5	NA
Owner10	Dog12	9	11/01/2006	Female entire	Paddock, Utility (Paddock and Yard)	3	4	5	4	3	4	2	5	2	5	4	4	2	1	3	3	4	4
Owner11	Dog13	11.5	11/11/2003	Male entire	Paddock, Utility (Paddock and Yard)	5	4	5	5	5	4	2	5	3	5	4	4	2	3	5	5	4	4
Owner6	Dog14	6	2006	Male	Utility	3	4	4	4	3	5	2	5	2	3	2	2	NA	2	4	5	4	NA
Owner12	Dog15	8	1/06/2007	Male desexed	Utility (Paddock and Yard)	4	5	5	5	4	5	1	4	1	5	2	4	1	1	5	5	5	5
Owner7	Dog16	9	1/15/2006	Male entire	Utility (Paddock and Yard), Droving	5	4	5	5	5	4	1	4	3	5	3	3	1	3	5	5	4	4
Owner6	Dog17	5	2009	Female	Utility	3	4	4	4	NA	NA	3	3	2	3	2	5	3	2	4	5	3	NA
Owner13	Dog18	8	21/07/2007	Female entire	Utility (Paddock and Yard)	4	3	3	3	3	2	2	3	3	3	4	3	2	4	4	4	3	4
Owner7	Dog19	8	6/24/2007	Female entire	Paddock, Utility (Paddock and Yard)	5	5	5	3	4	5	2	5	3	4	3	5	2	2	5	5	4	4
Owner14	Dog20	7	5/05/2008	Male entire	Utility (Paddock and Yard)	4	4	4	3	3	4	3	3	1	3	2	3	1	1	5	5	4	4
Owner15	Dog21	7	7/02/2008	Male entire	Paddock, Yard, Utility (Paddock and Yard), Droving	5	4	4	4	3	4	1	4	3	4	2	3	1	3	4	4	4	5
Owner16	Dog22	7	6/09/2008	Female desexed	Utility (Paddock and Yard)	5	4	4	4	5	4	1	5	1	5	2	4	1	2	2	3	4	4
Owner6	Dog23	5	2008	Male	Utility	5	2	4	3	5	3	2	5	5	4	NA	5	2	4	4	4	3	NA
Owner17	Dog24	6	23/01/2009	Female entire	Paddock	4	4	4	4	3	4	2	4	2	4	2	4	3	2	3	3	4	4
Owner17	Dog25	6	18/03/2009	Female entire	Yard	3	3	3	4	3	3	3	2	2	2	3	4	2	2	4	4	2	2
Owner2	Dog26	5.75	Feb 11th 2009	Female	Paddock Yard Utility	3	4	4	4	3	4	3	3	2	3	2	4	3	2	3	3	5	NA
Owner18	Dog27	6	27/06/2009	Female entire	Utility (Paddock and Yard)	3	3	4	3	3	3	1	3	2	3	2	3	3	3	4	4	4	3
Owner19	Dog28	6	9/10/2009	Female entire	Utility (Paddock and Yard)	5	4	5	5	5	4	1	3	2	5	3	5	1	1	5	5	3	4
Owner20	Dog29	7	28/11/2008	Female entire	Utility (Paddock and Yard)	4	3	3	3	4	2	2	3	3	4	3	3	2	3	4	4	4	3
Owner21	Dog30	6	7/16/2009	Male entire	Utility (Paddock and Yard)	5	4	5	4	5	4	1	5	2	5	3	5	2	2	4	5	5	3
Owner22	Dog31	5	1/08/2010	Female entire	Utility (Paddock and Yard)	5	4	5	5	5	4	3	4	5	5	5	5	3	2	5	5	5	4
Owner4	Dog32	6	13/10/2009	Female entire	Paddock	5	5	5	4	4	4	1	5	1	5	1	3	2	2	4	4	5	5
Owner23	Dog33	7	7/29/2008	Female entire	Utility (Paddock and Yard)	4	4	4	4	3	3	2	3	1	4	2	3	2	1	5	5	4	4
Owner17	Dog34	5	13/02/2010	Male entire	Paddock	5	4	4	4	4	3	2	5	4	4	4	3	2	4	4	3	5	4
Owner23	Dog35	6	7/02/2009	Male entire	Utility (Paddock and Yard)	4	5	5	4	3	5	2	4	1	5	1	4	1	1	3	3	4	4
Owner24	Dog36	5	28/02/2010	Female desexed	Paddock	5	5	5	4	3	3	2	3	2	4	4	4	1	1	5	5	3	3
Owner25	Dog37	5.5	20/11/2009	Female entire	Utility (Paddock and Yard)	5	3	5	4	5	3	1	5	3	5	3	4	2	1	5	4	4	4
Owner24	Dog38	5	25/07/2010	Male entire	Paddock	5	3	5	5	4	2	3	4	5	4	5	5	4	1	3	3	3	3
Owner12	Dog39	5	7/25/2010	Male entire	Utility (Paddock and Yard)	5	5	5	5	5	5	1	5	1	5	1	5	1	1	4	4	4	5
Owner12	Dog40	5	7/25/2010	Female desexed	Utility (Paddock and Yard)	4	4	5	5	5	4	1	5	1	5	1	5	1	1	4	4	4	5
Owner26	Dog41	4.5	3/01/2011	Female desexed	Utility (Paddock and Yard)	3	5	5	5	3	4	4	5	2	5	3	5	4	1	3	5	5	5
Owner4	Dog42	5	16/09/2010	Female entire	Paddock, Yard	5	5	5	3	5	5	1	5	1	4	1	3	1	1	5	5	4	5
Owner18	Dog43	4	2/02/2011	Male entire	Utility (Paddock and Yard)	5	4	4	4	4	3	1	5	2	5	2	5	1	3	5	5	5	4
Owner20	Dog44	4	8/05/2011	Female entire	Utility (Paddock and Yard)	4	3	3	3	3	2	2	3	3	2	3	3	2	3	4	4	4	3
Owner27	Dog45	4	5/07/2011	Female entire	Paddock	4	4	5	5	3	3	3	4	2	4	4	4	2	2	3	5	4	3
Owner28	Dog46	3	1/03/2012	Male entire	Utility (Paddock and Yard)	5	2	3	2	5	2	3	4	3	3	3	5	2	5	5	5	2	4
Owner29	Dog47	3.5	12/10/2011	Male entire	Utility (Paddock and Yard)	4	5	5	5	5	5	2	3	1	3	2	5	2	2	4	5	3	4
Owner17	Dog48	4	6/12/2011	Female entire	Paddock	1	3	2	2	1	2	4	2	2	2	3	3	3	2	3	3	4	1
Owner16	Dog49	3	1/03/2012	Female desexed	Utility (Paddock and Yard)	3	4	5	3	2	5	3	3	2	4	2	2	3	3	5	5	4	3
Owner8	Dog50	3	6/17/2012	Female entire	Utility (Paddock and Yard)	3	3	4	4	3	3	3	4	3	4	4	4	3	4	NA	NA	3	3
Owner5	Dog51	3	3/21/2012	Male entire	Yard	4	3	3	3	4	3	4	3	4	4	4	3	3	3	3	3	3	4
Owner7	Dog52	3	4/14/2012	Female entire	Utility (Paddock and Yard)	5	3	3	3	5	3	3	4	4	3	3	3	3	3	3	4	3	4
Owner30	Dog53	3	16/03/2012	Female entire	Paddock, Yard	4	3	4	4	4	3	2	4	3	4	4	4	3	2	4	4	4	5
Owner30	Dog54	3	16/03/2012	Male entire	Paddock, Yard	4	2	4	4	4	3	2	3	3	3	3	4	3	2	4	4	4	4
Owner31	Dog55	3	3/01/2012	Female entire	Utility (Paddock and Yard)	3	3	4	4	3	3	2	5	3	4	3	3	2	4	4	4	4	5
Owner32	Dog56	2	4/03/2013	Female entire	Utility (Paddock and Yard)	5	3	5	4	3	3	1	4	2	4	3	3	1	2	NA	NA	3	5
Owner33	Dog57	3	5/29/2012	Male entire	Utility (Paddock and Yard)	5	4	5	5	5	3	1	5	3	1	3	3	1	3	5	5	4	4
Owner34	Dog58	2.4	June 26th 2012	Female	Paddock Yard	5	4	4	3	4	3	1	4	2	5	4	3	1	NA	4	5	3	NA
Owner34	Dog59	2.2	1/06/2012	Male	Paddock Yard Utility	3	3	5	5	3	5	1	5	2	5	3	5	1	1	4	4	5	NA
Owner34	Dog60	2.4	June 17th 2012	Male	Paddock Yard	3	4	4	5	2	3	3	4	2	3	3	4	2	2	2	2	4	NA
Owner34	Dog61	2	November 21st 2012	Male	Paddock Yard	3	3	4	4	3	4	3	4	3	4	4	4	3	3	4	4	4	NA
Owner34	Dog62	2	November 21st 2012	Female	Paddock Yard	4	3	4	3	3	3	1	4	3	4	3	3	1	3	5	5	4	NA
Owner6	Dog63	1.9	1-Nov	Female	Utility	4	1	3	3	4	2	3	3	5	3	5	3	4	NA	3	4	3	NA
Owner6	Dog64	1	2013	Female	Utility	4	2	3	3	4	2	3	3	4	3	4	3	NA	4	2	3	3	NA
Owner6	Dog65	1.5	Apr-13	Female	Utility	3	3	4	4	3	3	2	3	2	3	2	4	2	3	4	4	4	NA
Owner3	Dog66	2	8/12/2013	Female entire	Utility (Paddock and Yard)	5	3	3	3	5	3	2	3	2	4	3	3	3	3	3	3	3	3
Owner3	Dog67	2	8/12/2013	Female entire	Utility (Paddock and Yard)	4	3	3	3	3	3	2	3	2	3	3	3	3	3	3	2	3	4
Owner3	Dog68	2	8/12/2013	Female entire	Utility (Paddock and Yard)	4	3	3	3	3	3	2	3	2	3	3	3	3	3	3	4	3	4
Owner5	Dog69	2	6/04/2013	Male entire	Utility (Paddock and Yard)	3	2	2	2	3	2	4	2	3	2	3	3	4	2	4	4	4	2
Owner2	Dog70	1.2	September 14th 2013	Male	Yard Utility	5	4	5	5	5	3	1	4	2	4	3	4	1	2	4	4	5	NA
Owner4	Dog71	1.5	21/10/2013	Male entire	Paddock	5	5	5	4	4	4	1	5	1	4	1	4	1	1	5	5	5	5
Owner8	Dog72	1	4/11/2014	Female entire	Utility (Paddock and Yard)	5	3	4	3	4	2	2	4	3	3	3	3	2	4	4	4	3	3
Owner35	Dog73	6	7/15/2009	Male entire	Utility (Paddock and Yard), Droving	5	4	5	4	5	4	1	5	2	5	3	3	1	2	5	5	5	5
Owner23	Dog74	3	7/07/2012	Male entire	Utility (Paddock and Yard)	4	5	4	4	3	5	2	4	1	4	1	4	2	1	4	5	5	4
Owner36	Dog75	4	9/05/2011	Male entire	Yard, Utility (Paddock and Yard)	5	3	5	4	3	3	3	5	3	NA	3	3	1	2	4	5	4	4
Owner24	Dog76	1	10/04/2014	Female entire	Paddock	3	3	4	3	4	2	2	4	3	3	4	3	1	2	5	5	4	4
Owner23	Dog77	2	10/06/2013	Male entire	Utility (Paddock and Yard)	5	5	5	3	4	4	1	4	1	5	1	3	1	1	5	5	5	4
Owner36	Dog78	1	3/02/2014	Female entire	Utility (Paddock and Yard)	3	2	3	3	2	4	3	3	3	3	2	4	2	2	5	NA	3	2
Owner36	Dog79	1.25	9/28/2013	Female entire	Paddock	4	2	3	4	3	3	1	5	4	NA	5	3	1	3	5	5	NA	3
Owner37	Dog80	14	5/01/2001	Male entire	Utility (Paddock and Yard)	5	5	5	4	4	5	4	5	2	5	2	4	3	3	5	5	4	5
Owner38	Dog81	2	4/23/2013	Female entire	Paddock	3	3	4	5	4	3	2	4	2	5	3	4	4	1	2	5	4	3
Owner39	Dog82	8	4/01/2007	Male entire	Utility (Paddock and Yard), Droving, Trucks	4	3	4	4	5	3	1	4	2	3	3	4	2	2	5	5	5	4
Owner39	Dog83	3	9/28/2012	Male entire	Yard, Trucks	5	1	3	2	5	2	1	5	5	4	5	4	1	5	2	5	5	2
Owner39	Dog84	4	10/19/2011	Male entire	Utility (Paddock and Yard), Droving	5	4	5	5	5	4	2	2	2	5	3	5	2	2	3	4	5	5
Owner39	Dog85	1	7/16/2014	Male entire	Utility (Paddock and Yard)	4	2	3	3	4	2	3	4	4	3	5	2	2	5	4	4	4	3
Owner39	Dog86	3	7/27/2012	Male entire	Utility (Paddock and Yard), Droving, Trucks	4	4	4	3	4	3	2	4	2	4	2	3	2	4	3	4	4	4
Owner40	Dog87	4	3/16/2011	Female desexed	Paddock	5	3	5	3	5	3	3	4	2	4	3	3	1	2	4	4	3	4
Owner41	Dog88	8	8/22/2007	Male desexed	Paddock	5	2	5	3	5	2	1	4	2	5	4	3	1	3	2	3	3	5
Owner42	Dog89	5	12/25/2010	Female entire	Utility (Paddock and Yard)	4	3	4	5	4	3	3	4	4	3	4	4	3	3	3	4	3	3
Owner43	Dog90	10	2/14/2001	Female entire	Droving	4	5	5	5	4	5	1	5	5	5	5	5	1	3	5	5	5	4
Owner43	Dog91	2	7/13/2013	Female entire	Droving	4	5	5	5	5	5	2	4	3	4	4	5	1	2	5	5	5	5
Owner44	Dog92	8	1/01/2007	Male entire	Utility (Paddock and Yard)	5	3	4	3	4	3	2	4	4	4	3	3	2	4	4	4	4	4
Owner44	Dog93	3.5	1/01/2012	Male entire	Utility (Paddock and Yard)	4	3	4	5	3	3	4	3	3	4	4	5	2	4	5	5	3	4
Owner45	Dog94	7	1/01/2008	Male entire	Utility (Paddock and Yard)	4	2	1	3	5	2	2	4	4	2	5	2	2	3	4	5	4	5
Owner46	Dog95	8	1/01/2007	Male entire	Paddock, Yard, Utility (Paddock and Yard), Droving, Trucks	5	5	5	5	5	4	1	5	1	5	1	5	1	4	5	5	5	5
Owner46	Dog96	11	4/06/2004	Male entire	Utility (Paddock and Yard), Trucks	5	4	4	4	4	3	1	4	2	4	2	4	1	1	5	5	3	5
Owner47	Dog97	5	8/01/2010	Male entire	Utility (Paddock and Yard)	3	3	4	NA	2	4	3	5	2	4	3	4	4	2	3	3	5	4
Owner34	Dog98	3.8	Januaray 2011	Male	Paddock	3	2	4	4	2	2	1	3	4	4	4	4	1	4	1	1	4	NA
Owner48	Dog99	5	1/31/2010	Male entire	Paddock	4	4	4	4	3	4	1	4	5	2	3	4	1	2	3	4	5	4
Owner49	Dog100	4	8/16/2011	Female entire	Paddock, Yard	4	4	4	4	5	5	1	5	3	4	3	5	2	2	3	5	3	4
Owner49	Dog101	7.5	11/30/2007	Male desexed	Paddock	5	5	5	5	3	5	3	4	2	4	3	5	3	2	3	4	3	5
Owner5	Dog102	5	8/18/2010	Female entire	Paddock	4	4	4	3	3	3	3	4	1	4	3	3	2	4	4	4	4	4
Owner50	Dog103	6	6/30/2009	Female desexed	Utility (Paddock and Yard)	4	4	4	3	4	4	2	3	3	4	3	3	1	1	4	5	3	4
Owner51	Dog104	5	7/22/2010	Male desexed	Utility (Paddock and Yard)	3	3	4	4	3	4	3	4	3	4	4	4	2	3	3	5	4	3
Owner22	Dog105	2.5	12/20/2012	Male entire	Yard	5	3	4	3	3	3	2	3	4	4	5	3	3	3	5	5	3	3
Owner22	Dog106	2	3/10/2013	Female entire	Utility (Paddock and Yard)	5	4	3	4	3	3	3	3	2	3	4	4	2	4	5	5	5	3
Owner22	Dog107	1	3/23/2014	Male entire	Yard	5	3	5	4	4	3	1	3	5	5	5	3	1	2	5	5	4	4
Owner22	Dog108	8	6/01/2007	Male entire	Droving	5	5	5	5	5	5	1	5	3	5	4	5	1	1	3	5	5	5
Owner22	Dog109	3.5	1/01/2012	Male entire	Yard	5	4	5	5	5	4	1	5	5	5	5	3	1	3	3	3	5	4
Owner22	Dog110	1.5	1/01/2014	Female entire	Utility (Paddock and Yard)	4	3	4	4	3	4	3	4	3	4	4	5	2	1	2	4	5	3
Owner52	Dog111	4.5	1/01/2011	Female entire	Utility (Paddock and Yard)	4	3	5	4	3	4	3	2	2	5	3	3	3	3	5	5	4	4
Owner52	Dog112	4.5	1/01/2011	Male desexed	Utility (Paddock and Yard)	2	3	3	2	2	4	2	3	3	3	3	3	2	2	2	4	2	4
Owner53	Dog113	13	12/15/2002	Male entire	Paddock	3	3	4	3	4	4	3	5	5	3	4	3	4	3	5	5	5	3
Owner53	Dog114	3	5/17/2012	Female desexed	Paddock	5	5	5	5	5	3	2	4	5	5	4	4	2	4	3	3	5	4
Owner54	Dog115	3	7/01/2012	Female entire	Yard	5	3	4	5	3	2	2	5	5	5	5	5	2	3	4	4	5	4
Owner34	Dog116	3.8	Januaray 2011	Male	Paddock	3	2	4	3	2	3	3	3	3	4	4	3	5	4	1	2	5	NA
Owner3	Dog117	11	1/01/2004	Female desexed	Utility (Paddock and Yard)	4	2	3	2	4	1	1	5	5	4	4	2	4	5	3	3	5	3
Owner55	Dog118	4	5/11/2011	Male entire	Utility (Paddock and Yard)	5	3	5	5	5	3	1	5	4	4	3	4	2	5	5	5	5	4
Owner56	Dog119	8	1/01/2007	Male entire	Paddock, Yard	5	4	5	4	5	5	2	5	3	5	4	4	3	5	4	5	4	5
Owner57	Dog120	1.25	2/02/2014	Female entire	Paddock	4	4	4	4	5	4	1	5	1	5	5	3	1	2	5	3	5	3
Owner58	Dog121	3	8/01/2012	Female entire	Paddock	4	4	3	3	4	3	2	5	2	4	4	3	2	4	4	5	5	4
Owner59	Dog122	1	7/01/2014	Female entire	Yard	5	2	4	3	5	2	1	5	5	3	5	1	1	5	5	5	5	4
Owner60	Dog123	3	9/01/2012	Female desexed	Paddock	5	3	5	3	4	4	1	5	3	3	3	4	2	3	3	5	5	3
Owner61	Dog124	1.5	1/01/2014	Male entire	Paddock	5	3	4	5	5	3	1	5	4	3	4	4	1	3	5	5	5	4
Owner62	Dog125	2	10/31/2013	Male entire	Utility (Paddock and Yard)	5	1	3	3	4	1	1	5	4	3	3	2	2	3	4	4	5	4
Owner1	Dog126	3.5	1/09/2011	Female	Paddock Yard	3	2	3	4	3	3	3	2	3	3	3	4	2	2	5	5	4	NA
Owner1	Dog127	3.4	1/10/2011	Male	Paddock	5	5	3	2	5	4	2	5	3	5	2	2	3	5	3	3	5	NA
Owner63	Dog128	3	18/01/2012	Female entire	Paddock, Yard	4	3	5	5	5	3	1	5	4	4	4	4	1	1	5	5	4	3
Owner34	Dog129	13	December 6th 2001	Female desexed	Paddock	4	4	4	4	3	4	2	4	2	4	2	3	2	2	5	5	2	NA
Owner64	Dog130	3.5	11/01/2012	Male entire	Yard, Utility (Paddock and Yard)	5	4	5	3	5	2	1	5	1	5	1	3	1	3	5	5	5	5
Owner64	Dog131	3	29/03/2012	Male entire	Utility (Paddock and Yard)	5	4	5	3	5	2	1	5	3	5	3	3	1	3	5	5	4	5
Owner1	Dog132	2.7	5/07/2012	Male	Paddock Yard	5	2	3	3	4	2	2	4	5	3	5	3	2	3	5	5	NA	NA
Owner3	Dog133	2.5	27/12/2012	Female entire	Utility (Paddock and Yard)	3	1	3	1	3	3	3	4	4	3	4	1	3	4	3	3	3	1
Owner65	Dog134	2	10/01/2013	Male desexed	Paddock	5	3	4	2	3	4	3	4	3	4	3	3	1	5	4	5	5	3
Owner66	Dog135	9	12/07/2006	Male entire	Utility (Paddock and Yard)	4	4	5	4	5	3	2	5	4	3	4	4	2	3	4	4	4	5
Owner67	Dog136	2	28/02/2013	Male entire	Utility (Paddock and Yard)	5	4	5	4	4	4	4	4	3	5	3	5	3	2	5	5	2	4
Owner1	Dog137	3	1/03/2012	Male	Paddock Yard	2	4	3	4	2	4	3	3	3	3	3	4	2	3	5	5	4	NA
Owner63	Dog138	2	18/03/2013	Female entire	Paddock, Yard	3	5	3	3	3	5	3	4	2	3	3	5	3	1	5	5	4	3
Owner34	Dog139	2	November 21st 2012	Female	Paddock Yard	5	3	4	4	4	3	1	4	3	4	4	3	1	3	5	5	4	NA
Owner1	Dog140	2	1/03/2013	Female	Paddock Yard	2	3	3	2	4	3	2	4	4	3	4	2	3	4	3	3	4	NA
Owner65	Dog141	9	6/07/2006	Male desexed	Utility (Paddock and Yard)	3	5	5	5	3	5	4	2	2	3	3	5	1	3	5	5	3	3
Owner68	Dog142	5	1/01/2010	Female entire	Utility (Paddock and Yard)	4	5	4	5	4	5	3	5	3	4	3	5	3	3	4	3	5	4
Owner63	Dog143	2	10/10/2013	Male entire	Paddock, Yard	4	5	5	5	5	5	4	4	2	3	2	5	2	1	5	5	4	3
Owner1	Dog144	1	14/04/2014	Female entire	Paddock	4	4	5	4	4	3	2	3	3	4	4	3	2	3	5	5	4	4
Owner1	Dog145	1.5	Septmber 2013	Female	Paddock	4	4	5	4	4	3	2	3	3	4	4	3	2	3	5	5	4	NA
Owner1	Dog146	1.5	27/09/2013	Male	Paddock Yard	4	4	3	4	4	3	1	3	3	3	2	3	1	3	3	3	4	NA
Owner1	Dog147	1	21/01/2013	Female	Paddock Yard	3	1	2	3	3	2	3	4	4	4	4	3	3	3	5	5	3	NA
Owner1	Dog148	3	17/07/2012	Male entire	Paddock	4	2	3	4	3	2	2	3	4	3	4	4	2	3	5	5	4	3
Owner69	Dog149	1	20/05/2014	Male entire	Utility (Paddock and Yard)	4	3	4	4	4	3	1	4	3	5	2	3	1	2	4	2	4	4
Owner29	Dog150	9	25/06/2006	Male entire	Yard	5	2	3	5	5	2	1	5	5	4	5	5	4	4	5	5	5	4
Owner70	Dog151	6	1/05/2009	Female entire	Paddock, Yard, Utility (Paddock and Yard)	3	5	4	4	3	5	2	2	2	4	2	4	1	2	3	4	3	5
Owner71	Dog152	3	13/05/2012	Male desexed	Yard	3	3	3	3	4	3	2	3	4	3	4	4	2	4	5	NA	4	2
Owner71	Dog153	2	10/03/2013	Female desexed	Yard	2	3	4	3	2	3	2	2	3	3	3	4	2	2	2	3	4	2
Owner72	Dog154	6.5	21/10/2007	Female entire	Utility (Paddock and Yard), Droving	4	5	5	4	3	5	3	3	2	4	4	5	3	2	5	5	3	3
Owner72	Dog155	3	7/02/2012	Male entire	Utility (Paddock and Yard)	3	4	3	3	3	3	2	2	3	3	4	4	4	3	4	3	5	3
Owner72	Dog156	5	2/02/2010	Female entire	Paddock, Yard, Utility (Paddock and Yard), Droving	5	4	5	5	4	4	2	5	3	5	4	5	1	2	5	5	4	5
Owner72	Dog157	3	3/05/2012	Male entire	Utility (Paddock and Yard)	5	3	4	4	4	3	1	5	4	3	4	4	1	3	5	5	5	4
Owner29	Dog158	8	31/07/2007	Female entire	Paddock	5	5	5	5	5	5	1	5	2	5	2	5	1	3	5	5	5	5
Owner72	Dog159	3	10/04/2012	Male entire	Utility (Paddock and Yard), Trucks	4	5	4	4	3	3	2	3	3	3	4	4	2	3	5	5	3	3
Owner73	Dog160	1	10/03/2014	Female entire	Utility (Paddock and Yard)	5	5	5	5	5	5	5	5	5	5	5	5	5	5	5	5	5	3
Owner74	Dog161	2	22/03/2013	Female entire	Paddock	5	4	4	4	4	4	1	4	1	4	2	4	1	1	4	4	4	4
Owner74	Dog162	1.25	22/01/2014	Male entire	Utility (Paddock and Yard)	5	4	4	4	4	3	2	5	2	5	2	5	1	1	3	3	4	5
Owner74	Dog163	1	19/07/2014	Male entire	Utility (Paddock and Yard)	5	3	5	4	4	3	1	3	4	4	4	5	1	2	5	5	3	4
Owner75	Dog164	5	10/02/2010	Male entire	Utility (Paddock and Yard)	5	5	5	5	4	5	3	5	1	4	2	4	1	1	2	5	4	5
Owner76	Dog165	2	1/06/2013	Female entire	Paddock	5	5	5	5	4	5	1	5	1	5	3	4	1	2	4	4	3	5
Owner77	Dog166	3	8/09/2012	Female entire	Paddock, Yard, Utility (Paddock and Yard), Droving	3	3	4	3	4	2	2	3	2	4	4	2	3	4	3	5	3	4
Owner78	Dog167	9	14/01/2006	Male entire	Utility (Paddock and Yard)	5	4	5	4	5	4	1	5	4	5	5	4	1	5	5	5	5	4
Owner79	Dog168	10	1/01/2005	Male entire	Paddock, Yard, Utility (Paddock and Yard), Droving, Trucks	5	5	5	4	4	4	3	4	3	4	4	4	3	4	5	5	5	5
Owner80	Dog169	2	1/01/2013	Female desexed	Paddock	5	2	5	4	5	3	2	3	4	3	4	3	2	5	5	5	5	3
Owner81	Dog170	5	24/11/2010	Female entire	Yard, Trucks	5	2	5	5	5	3	1	5	5	5	5	5	4	2	1	3	4	5
Owner82	Dog171	6	1/01/2009	Male entire	Paddock	3	5	5	5	2	5	3	5	2	4	2	4	3	2	2	4	5	3
Owner83	Dog172	6	23/06/2009	Male desexed	Utility (Paddock and Yard)	3	5	4	3	2	5	4	5	1	4	2	3	1	2	3	3	4	4
Owner63	Dog173	8	7/12/2007	Male entire	Paddock	4	3	4	5	5	3	2	5	4	5	4	4	1	1	4	5	3	4
Owner63	Dog174	7	28/11/2008	Female entire	Paddock	5	3	5	5	5	3	1	5	4	5	4	5	1	2	5	5	5	4
Owner84	Dog175	3	6/20/2012	Female entire	Yard	3	2	4	4	3	4	2	4	5	4	5	4	2	4	2	3	4	4
Owner85	Dog176	4	6/11/2011	Female entire	Utility (Paddock and Yard)	4	4	4	5	4	2	1	5	2	4	2	3	1	4	4	5	5	4
Owner86	Dog177	6.7	5/02/2008	Female	Paddock	5	4	4	3	4	4	1	4	1	4	1	3	1	1	4	5	4	NA
Owner87	Dog178	2.5	28/10/2012	Female desexed	Paddock	4	3	4	4	3	3	4	3	5	4	5	4	3	2	4	5	3	3
Owner88	Dog179	2	3/07/2013	Female entire	Utility (Paddock and Yard), Droving	4	5	5	4	3	4	2	3	3	4	3	5	2	NA	4	3	4	4
Owner1	Dog180	8	9/04/2007	Female	Paddock	5	2	3	2	5	2	1	5	5	5	4	1	1	5	5	5	NA	NA
Owner1	Dog181	1	25/03/2014	Female	Utility	4	4	3	5	3	3	2	3	3	3	4	4	2	3	5	4	4	NA
Owner86	Dog182	9.7	1/01/2004	Male	Paddock	5	4	4	4	5	3	1	5	3	4	3	4	1	2	5	5	4	NA
Owner30	Dog183	7	5/02/2008	Male entire	Paddock, Yard	2	4	4	4	2	3	4	2	2	3	2	4	4	2	4	4	2	2
Owner86	Dog184	4.7	2/02/2010	Male	Paddock Yard	3	3	4	4	3	4	1	4	1	2	2	4	2	2	4	4	3	NA
Owner86	Dog185	4.75	1/01/2010	Male	Paddock Yard	5	4	3	3	5	3	1	5	3	3	3	3	1	3	4	5	3	NA
Owner89	Dog186	3	5/04/2012	Male entire	Utility (Paddock and Yard)	4	4	3	4	4	4	2	5	4	4	4	3	1	3	3	4	5	4
Owner74	Dog187	1	2/21/2014	Male entire	Paddock	4	5	5	5	4	4	4	4	1	3	2	5	2	2	3	5	4	3
Owner2	Dog188	10.3	July 12th 2004	Female	Paddock Yard Utility	5	5	5	5	5	5	1	4	1	4	1	5	1	1	4	4	5	NA
Owner20	Dog189	8	30/10/2007	Female entire	Utility (Paddock and Yard)	4	3	4	4	3	3	2	3	3	3	3	4	2	3	3	4	4	3
Owner4	Dog190	7	14/10/2008	Female entire	Paddock	5	4	4	3	4	4	1	4	2	4	3	3	2	2	5	5	4	5
Owner69	Dog191	7	1/01/2008	Female entire	Utility (Paddock and Yard)	4	4	4	4	3	5	2	3	5	4	3	4	1	2	5	5	3	4
Owner4	Dog192	6	24/04/2009	Female entire	Paddock, Yard, Utility (Paddock and Yard)	5	5	4	4	5	4	1	5	1	3	1	4	1	1	5	5	5	4
Owner86	Dog193	5.25	1/07/2009	Female	Paddock	3	3	4	3	4	3	3	3	3	3	4	3	3	3	4	4	3	NA
Owner30	Dog194	5	20/11/2009	Female entire	Paddock, Yard	4	2	4	3	4	3	2	4	5	4	4	3	2	3	4	3	4	3
Owner20	Dog195	6	1/04/2009	Female entire	Utility (Paddock and Yard)	4	4	4	3	3	3	2	3	2	3	2	3	2	3	3	4	4	4
Owner20	Dog196	6	27/08/2009	Female entire	Utility (Paddock and Yard)	3	5	5	3	3	3	2	3	2	4	3	3	2	3	4	4	4	3
Owner54	Dog197	8	8/15/2007	Female entire	Yard	4	3	3	4	4	3	3	4	3	4	4	4	2	3	4	4	5	4
Owner25	Dog198	5	8/08/2010	Female entire	Utility (Paddock and Yard)	3	4	5	4	4	3	2	4	2	5	3	4	3	1	5	5	4	3
Owner39	Dog199	3	8/22/2012	Female entire	Utility (Paddock and Yard), Droving	4	4	5	4	3	3	3	3	2	4	3	4	3	2	4	4	2	4
Owner90	Dog200	3	18/03/2012	Female entire	Utility (Paddock and Yard)	5	5	5	5	5	3	1	5	3	5	5	4	1	3	3	5	5	5
Owner4	Dog201	2.5	25/11/2012	Female entire	Paddock	4	2	3	3	4	3	1	5	4	3	3	4	3	2	5	5	2	4
Owner3	Dog202	3	28/02/2012	Female entire	Paddock	3	5	5	5	2	5	3	3	1	3	1	5	2	2	5	5	3	3
Owner3	Dog203	2.25	2/22/2013	Female entire	Paddock	3	5	3	5	3	5	3	2	1	2	1	5	1	2	4	5	3	3
Owner1	Dog204	1.2	8/01/2014	Female	Paddock Yard	4	4	4	3	4	3	2	3	3	3	3	3	2	3	3	3	3	NA
Owner1	Dog205	1.5	10/01/2014	Female entire	Paddock, Yard	3	2	3	4	4	2	3	3	5	4	5	5	2	3	5	5	4	4
Owner1	Dog206	2.7	26/07/2012	Female	Paddock Yard	4	1	2	4	4	2	1	2	5	4	5	3	3	4	5	5	4	NA
Owner1	Dog207	2.5	21st August 2012	Female	Paddock Yard	4	5	4	3	4	2	2	4	4	4	5	2	4	5	5	5	4	NA
Owner1	Dog208	1.4	22nd October 2013	Female	Paddock Yard	3	4	4	4	4	4	2	4	4	3	4	4	2	3	5	5	4	NA
Owner1	Dog209	1.4	22/10/2013	Female	Paddock Yard	4	2	4	5	4	2	2	4	5	3	5	5	2	3	5	5	5	NA
Owner4	Dog210	11	21/06/2004	Male entire	Paddock, Yard	4	4	3	4	3	4	2	4	1	3	2	4	2	1	5	5	4	4
Owner91	Dog211	7	10/05/2008	Male entire	Paddock	3	2	4	3	3	4	2	5	4	5	4	3	3	3	5	5	4	4
Owner14	Dog212	5	1/26/2010	Male entire	Utility (Paddock and Yard)	5	5	4	4	4	3	1	3	1	4	1	3	1	2	NA	NA	5	4
Owner92	Dog213	5	5/06/2010	Male entire	Utility (Paddock and Yard)	4	4	5	5	5	5	2	5	2	4	3	4	2	1	5	5	4	4
Owner19	Dog214	4	9/08/2011	Male entire	Paddock	4	5	4	4	2	5	3	4	2	4	2	5	2	1	4	5	3	4
Owner10	Dog215	9	16/12/2006	Male entire	Utility (Paddock and Yard)	4	4	5	5	4	4	4	5	1	5	1	4	2	1	4	4	4	5
Owner93	Dog216	4	29/11/2011	Male entire	Paddock	4	5	5	5	3	5	3	4	1	4	1	5	2	2	2	4	5	4
Owner66	Dog217	4	15/07/2011	Male entire	Utility (Paddock and Yard)	4	5	4	4	4	4	3	4	2	2	2	3	3	3	4	3	5	4
Owner77	Dog218	4	15/08/2011	Male entire	Paddock, Yard, Utility (Paddock and Yard), Droving	4	4	5	5	3	4	2	4	1	5	3	4	1	1	4	5	5	5
Owner54	Dog219	2.25	2/22/2013	Male entire	Yard	2	5	3	5	1	4	2	2	1	2	2	5	3	3	4	4	3	3
Owner1	Dog220	1.2	8/01/2014	Male	Paddock	3	4	3	4	3	3	2	3	2	2	2	3	3	3	4	4	4	NA
Owner1	Dog221	4.7	26/07/2010	Male	Paddock Yard	5	5	5	5	4	5	1	5	4	5	5	5	1	3	5	5	NA	NA
Owner36	Dog222	1	2/16/2014	Male entire	Utility (Paddock and Yard)	3	3	4	5	3	3	2	3	3	3	3	4	2	3	4	4	3	4
Owner36	Dog223	1.3	2/09/2014	Male entire	Yard	4	3	3	4	5	3	2	4	3	3	4	3	1	3	4	5	4	3
Owner94	Dog224	2	25/06/2006	Female entire	Paddock, Yard, Utility (Paddock and Yard)	5	5	5	5	5	5	2	5	2	5	4	5	1	1	5	5	5	5
Owner22	Dog225	2.5	11/25/2012	Female entire	Utility (Paddock and Yard)	5	4	5	5	3	4	3	3	2	5	4	5	3	1	3	3	4	4
Owner95	Dog226	4	6/06/2011	Female entire	Utility (Paddock and Yard)	4	5	4	4	3	4	2	4	2	3	3	4	3	2	4	4	3	4
Owner19	Dog227	2	2/15/2013	Male entire	Yard	4	2	4	4	4	2	1	4	5	3	5	2	3	2	3	4	4	3
Owner34	Dog228	8.4	June 28th 2006	Male	Paddock Yard Utility	5	5	5	4	5	4	1	4	2	4	3	3	1	2	5	5	3	NA
